# Supplementary material for: The detectability paradox: bilingual medical report generation with open-weight models and the limits of human oversight
Source: J Am Med Inform Assoc. 2026 May 8;33(7):1303–13. doi: 10.1093/jamia/ocag070 (PMC13317965; doi:10.1093/jamia/ocag070)
Supplement: ocag070_Supplementary_Data [file ocag070_supplementary_data.zip]

Archive with 7 entries (7 files):
- Figure A1.png
- Figure A2.png
- Figure A3.png
- Figure A4.png
- Figure A5.png
- Figure A6.png
- Main_Supplementary.docx
